# Supplementary material for: Quantification of Polystyrene Uptake by Different Cell Lines Using Fluorescence Microscopy and Label-Free Visualization of Intracellular Polystyrene Particles by Raman Microspectroscopic Imaging
Source: Cells. 2024 Mar 5;13(5):454. doi: 10.3390/cells13050454 (PMC10931371; doi:10.3390/cells13050454)
Supplement: Supplementary file 1 [file cells-13-00454-s001.zip]

Archive with 1 entries (1 files):
- cells-2874861-supplementary.pdf
